# Supplementary material for: Contraceptive use and unintended pregnancy among young women and men in Accra, Ghana
Source: PLoS One. 2018 Aug 17;13(8):e0201663. doi: 10.1371/journal.pone.0201663 (PMC6097688; doi:10.1371/journal.pone.0201663)
Supplement: S2 File — (DO) [file pone.0201663.s004.do]

*****************************************************************************
/*Table 1. Sociodemographic and Sexual and Reproductive Health Characteristics, by Sex
*****************************************************************************
*Example code: tab2 age sqa, column chi2

******************************
*Demographics
********************************
*Sex: sqa

*Age: age

*Education: edlevel

*Religion - For Table 1: religion

*Christian - For regressions: christian

*Relationship status: relatcat

**************************
*Sexual and reproductive health history
**************************
*Sexual debut: sexdebut

*Lifetime # partners - For Table 1: lifepartners

*Lifetime # partners - For regressions: lifepartners2

*Current # partners: currpartners

*Ever pregnant: priorpreg

*Ever given birth or fathered a child: evbirth

*Prior abortion: priorab

*Last pregnancy unplanned (female only): unplanned

*Ever tested for an STI: evSTItest

*Ever Pap test (female only): evpaptest

*****************************************************************************
*Table 2. Awareness of and Attitudes toward Contraceptive Methods, by Sex
*****************************************************************************
*Example code: tab2 q401ab sqa, column chi2

*Female sterization - awareness: q401ab

*Male sterization - awareness: q401bb

*Pill - awareness: q401cb

*IUD - awareness: q401db

*Injectible - awareness: q401eb

*Implant - awareness: q401fb

*Male condom - awareness: q401gb

*Female condom - awareness: q401hb

*Diaphragm - awareness: q401ib

*Foam/jelly - awareness: q401jb

*LAM - awareness: q401kb

*Rhythm - awareness: q401lb

*Withdrawal - awareness: q401mb

*EC - awareness: q401nb

**************************************
*Contraceptive attitudes
**************************************
*FP may make women promiscuous: promiscuous

*Children in smaller families more likely to succeed: smallfam

*Feels somewhat/very likely to get pregnant accidentally: likelypreg

*Thinks FP risky for women's health: bcrisk

*Thinks any modern methods are risky for women's health: modmethrisk

**************************************
*Support for contraceptive use
**************************************
*Ever talked with anyone about FP use: evertalk

*Partner support (females only): partnersupp

*Friend support: friendsupp

*Family support: familysupp

*Healthcare provider support: providersupp

*****************************************************************************
*Table 3. Contraceptive Practices, by Sex
*****************************************************************************
*Example code: tab2 modtradmeth sqa, column chi2

*Current method use: modtradmeth

*Female sterilization - current use: q404a2

*Male sterilization - current use: q404b2

*Pill - current use: q404c2

*IUD - current use: q404d2

*Injectables - current use: q404e2

*Implant - current use: q404f2

*Male condom - current use: q404g2

*Female condom - current use: q404h2

*Diaphragm - current use: q404i2

*Foam/jelly - current use: q404j2

*LAM - current use: q404k2

*Rhythm method - current use: q404l2

*Withdrawal - current use: q404m2

*EC - current use: q404n2

*Male condom use at last sex: condlastsex

*Would recommend current method to a friend (among contraceptive users): methrec

*Reasons for contraceptive non-use:
**q416a	Respondent doesn’t want to
**q416d	Side effects
**q416b	Partner doesn’t want to
**q416c	Doesn’t mind if gets pregnant
**q416m	Infrequent sex
**q416l	Don’t feel at risk of pregnancy
**q416k	Trying to get pregnant
**q416e	Don’t know where to obtain
**q416j	Don’t want others to know
**q416i	Difficult to pay for
**q416h	Difficult to get appointment
**q416xsp Currently pregnant (from open response text) 

*Source of contraceptive method (females only)
**Example code: tab q406k if q406k!="Missing/ No response"
**q406k Pharmacy
**q406xsp Nowhere/did not go to a facility (from open response text)
**q406h Private hospital/clinic
**q406a Government hospital/ polyclinic
**q406b Government health center
**q406c Government health post/clinic
**q406g Other public ("Chips")
**q406m Private family planning clinic
**q406o Other private (MSI (1))

*Would recommend facility to friend (females only): q410
**tab q410 if q410!="Missing/ No response"

*Ever wanted a family planning method but were unable to get it: q432

*****************************************************************************
*Regressions
*****************************************************************************
*Multivariable regression for modern contraceptive use
char providersupp [omit] 1
char likelypreg [omit] 1
char edlevel [omit] 1

*Current modern method use: modernmeth

**Final regression model:
xi: logistic modernmeth i.edlevel i.relatcat i.evertalk i.friendsupp i.providersupp i.likelypreg

*Multivariable regression for unintended pregnancy (females only)
char sexdebut [omit] 3
char edlevel [omit] 2

**Final regression model:
xi: logistic unplanned i.modernmeth i.edlevel i.christian  i.sexdebut i.lifepartners2 evbirth  i.evertalk i.prom
